# Supplementary material for: Machine Learning–Driven Surrogate Modeling and Operating-Point Selection for a Microfluidic Diffusion-Membrane Platform for Transdermal Drug Delivery
Source: Membranes (Basel). 2026 Jul 15;16(7):239. doi: 10.3390/membranes16070239 (PMC13414156; doi:10.3390/membranes16070239)
Supplement: Supplementary file 1 [file membranes-16-00239-s001.zip]

Archive with 1 entries (1 files):
- membranes-4371715-supplementary.pdf
